# Supplementary material for: Combination of ADAM17 knockdown with eplerenone is more effective than single therapy in ameliorating diabetic cardiomyopathy
Source: Front Pharmacol. 2024 May 10;15:1364827. doi: 10.3389/fphar.2024.1364827 (PMC11122002; doi:10.3389/fphar.2024.1364827)
Supplement: Supplementary file 1 [file DataSheet1.zip]

Archive with 1 entries (1 files):
- Supplementary Meterials.docx
